# Supplementary material for: Validation of Sputum Biomarker Immunoassays and Cytokine Expression Profiles in COPD
Source: Biomedicines. 2022 Aug 11;10(8):1949. doi: 10.3390/biomedicines10081949 (PMC9405928; doi:10.3390/biomedicines10081949)
Supplement: Supplementary file 1 [file biomedicines-10-01949-s001.zip]

Archive with 1 entries (1 files):
- biomedicines-1772404-supplementary.pdf
